# Supplementary material for: Genetic architecture of berry aroma compounds in a QTL (quantitative trait loci) mapping population of interspecific hybrid grapes (Vitis labruscana × Vitis vinifera)
Source: BMC Plant Biol. 2022 Sep 23;22:458. doi: 10.1186/s12870-022-03842-z (PMC9503205; doi:10.1186/s12870-022-03842-z)
Supplement: Supplementary file 5 — Additional file 5: Table S3. The correlation matrix showing the concentrations of 45 volatiles in 2014 among the hybrid population (Pop AC). [file 12870_2022_3842_MOESM5_ESM.xlsx]

## Sheet: 2014
Table S3. The correlation matrix showing the concentrations of 45 volatiles in 2014 among the hybrid population (Pop AC)
		Lipid derivatives										Shikimic acid derivatives														Terpenoids																		Norisoprenoids
		mesifurane (B)	mesifurane (F)	γ-decalactone (B)	1-octen-3-ol (B)	1-octanol (B)	1-nonanol (B)	1-nonanol (F)	cis-3-nonen-1-ol (B)	cis-3-nonen-1-ol (F)		methyl salicylate (B)	methyl salicylate (F)	ethyl salicylate (B)	phenethyl acetate (B)	phenethyl acetate (F)	phenethyl alcohol (B)	phenethyl alcohol (F)	methyl anthranilate (F)	o-aminoacetophenone (F)	eugenol (B)	eugenol (F)	methyl vanillate (B)	methyl vanillate (F)		1,8-cineol (F)	γ-terpinene (B)	cis-linalool oxide (B)	linalool (B)	linalool (F)	cis-citral (B)	cis-citral (F)	α-terpineol (B)	α-terpineol (F)	trans-citral (B)	trans-citral (F)	citronellol (B)	citronellol (F)	nerol (B)	nerol (F)	geraniol (B)	geraniol (F)		TDN (B)	β-damascenone (B)	TPB (B)	actinidol 1 (B)	actinidol 2 (B)	β-ionone (B)
Lipid derivatives	mesifurane (B)	1	0.586454	-0.0224127	0.0809786	-0.111852	-0.00175302	-0.234324	0.164214	-0.00189206		0.00419341	-0.0852359	0.0180521	-0.0955227	0.0606205	0.0604156	0.117691	-0.00765135	0.219999	0.0493742	0.236006	-0.124454	0.193442		-0.108494	-0.0406434	0.0143621	-0.034922	-0.0399968	0.122857	0.0384423	-0.102859	-0.0274778	0.0432796	-0.0068688	0.0968008	0.197334	-0.0887518	0.0959012	-0.0486062	0.0291465		-0.139249	-0.0224669	-0.0667029	-0.0413542	-0.0411462	-0.0693102
	mesifurane (F)		1	0.16418	0.263619	0.218539	0.2683	-0.238108	0.293534	0.161411		0.198352	0.0950896	0.262519	-0.0783175	0.179308	0.130274	0.138027	0.291721	0.16183	0.0584554	0.14088	-0.0272432	0.24275		-0.00272805	0.06547	0.0654945	0.106211	0.0518714	0.269948	0.183993	0.0590444	0.0674876	0.20626	0.130026	0.0705956	0.200066	0.0672942	0.25955	0.115031	0.326737		-0.155462	0.00278158	-0.0684719	0.0622062	0.0567379	-0.0605152
	γ-decalactone (B)			1	0.422505	0.332519	0.152085	0.0452076	0.191001	0.397014		0.0111086	-0.0014307	0.131102	-0.049181	0.078577	0.050335	0.0467374	0.0750371	0.14003	0.282671	0.0113812	0.375009	0.361668		0.0500723	0.0745469	-0.0686471	-0.042958	-0.0056054	-0.0256902	-0.0369218	-0.0183618	-0.00123377	-0.0505121	0.0217822	-0.0946774	0.0113202	-0.0471708	0.00441467	-0.0779719	0.0225119		-0.117396	0.0274915	-0.020202	0.0924942	0.0812512	-0.0146214
	1-octen-3-ol (B)				1	0.197048	0.143278	0.00673894	0.34319	0.266583		0.0204479	-0.0306019	0.0474205	0.052828	0.242378	0.0172536	0.324369	0.108362	0.126141	0.347282	0.21193	0.193645	0.338609		0.0296315	0.109374	0.0336962	0.048099	-0.0127544	0.0852264	0.0743359	0.0648512	-0.0528974	0.1111	0.0886856	-0.0697537	-0.0330249	0.111587	0.0848354	0.129288	0.262105		-0.276495	-0.117563	-0.208659	-0.207867	-0.217091	-0.229851
	1-octanol (B)					1	0.661744	0.402767	0.188914	0.211466		0.0613436	0.0114787	0.115954	0.0405881	0.248073	0.257701	0.132219	0.190029	0.251925	0.0427062	-0.107463	0.147328	0.27681		-0.0917085	-0.00860977	-0.0734278	0.198723	0.0450776	0.252495	0.106764	0.286972	0.153722	0.238225	0.125357	-0.103167	-0.213687	0.162827	0.106872	0.213319	0.185601		-0.00828253	0.191197	0.0910749	0.100559	0.0849311	0.0523392
	1-nonanol (B)						1	0.445531	0.0764469	0.277227		0.0904208	0.0150083	0.0871345	0.137942	0.219892	0.189417	0.0834528	0.224828	0.192805	-0.0941527	0.0680813	0.0461195	0.367711		0.0919122	0.0560603	-0.123127	0.13356	-0.0531936	0.242707	0.101575	0.207761	0.00841367	0.204552	-0.0197925	0.0307569	-0.0401344	0.163472	0.280071	0.169613	0.122071		-0.090231	0.033228	-0.0481905	0.00470418	-0.00596846	-0.044834
	1-nonanol (F)							1	-0.161029	0.179485		-0.0479134	0.0488828	0.0641126	0.19477	0.113137	0.155887	-0.188102	-0.0015468	-0.1756	-0.078826	-0.0786288	-0.0758738	0.0031158		-0.0561112	0.004529	-0.0699131	-0.0437576	-0.105548	-0.0979556	0.120581	0.125861	-0.0834172	-0.122048	-0.126167	-0.182386	-0.151301	-0.0756041	0.00641126	-0.0944261	-0.117173		-0.000639251	-0.0159934	0.124107	-0.100191	-0.0892151	0.0295099
	cis-3-nonen-1-ol (B)								1	0.395644		0.0479642	-0.0153488	-0.0294087	-0.0720113	0.295805	0.293574	0.384856	0.288506	0.447847	0.152295	0.0346257	0.129512	0.365058		-0.0535989	0.180619	0.122541	0.306346	0.134501	0.394228	0.274589	0.252425	0.0780545	0.519523	0.425531	0.055364	-0.0192393	0.396266	0.348142	0.511098	0.507795		-0.176672	0.0413857	-0.0618612	-0.0477835	-0.063245	-0.0686142
	cis-3-nonen-1-ol (F)									1		-0.145321	-0.0537748	-0.0780502	0.0064436	0.384609	0.039069	0.319779	0.138557	0.098048	0.155428	0.289755	0.271759	0.504869		-0.114808	0.0986136	-0.00841263	0.079732	0.032776	0.221782	0.201265	0.129281	0.0978935	0.173652	0.170901	0.023337	0.204693	0.138258	0.381324	0.0961667	0.304678		-0.222334	-0.138135	-0.167825	-0.226773	-0.232022	-0.171949
Shikimic acid derivatives	methyl salicylate (B)											1	0.744976	0.838218	0.031895	-0.075556	0.0345832	-0.0137624	0.261788	-0.0164219	-0.108917	-0.127634	-0.125819	0.0216333		-0.0372424	-0.00164791	-0.056299	-0.0130502	-0.0886244	-0.0134155	-0.0216899	-0.0132881	-0.154662	0.0477374	0.0188983	-0.0802493	-0.136723	0.0596956	-0.0297538	0.121876	0.0691101		-0.046971	0.155398	0.0432928	0.363307	0.362881	0.190964
	methyl salicylate (F)												1	0.775488	-0.0965368	-0.0630387	-0.145915	-0.127117	0.316934	-0.103894	-0.0942449	-0.0848244	-0.0958961	-0.0154003		-0.0779436	-0.0900194	-0.112316	-0.114719	-0.128433	-0.114158	-0.0670796	-0.0943185	-0.120354	-0.088373	-0.0603778	-0.106252	-0.110138	-0.0847604	-0.0972437	-0.0554531	-0.0932442		-0.14706	0.00271036	-0.0367554	0.101748	0.10415	0.00856508
	ethyl salicylate (B)													1	-0.0613811	-0.112843	-0.0482194	-0.0673537	0.147835	-0.0473982	-0.125908	-0.071224	-0.0685726	0.00142473		0.0409064	-0.0201002	-0.0875619	-0.0893378	-0.116839	-0.125928	-0.0671826	-0.109059	-0.164493	-0.112772	-0.0993969	-0.11454	-0.108995	-0.106473	-0.107465	-0.084499	-0.0964475		-0.0692162	0.0579427	0.0614211	0.264952	0.270536	0.109907
	phenethyl acetate (B)														1	0.233135	0.272679	0.239074	-0.0707317	0.0163427	0.0550068	0.280241	-0.119108	0.122154		-0.0207568	-0.0737923	-0.172397	-0.128652	-0.154755	-0.189158	-0.209477	-0.160852	-0.230598	-0.180809	-0.171284	-0.112492	-0.11064	-0.180757	-0.156008	-0.150428	-0.079614		-0.100649	-0.140356	-0.0633693	-0.0474776	-0.037498	-0.0806195
	phenethyl acetate (F)															1	0.290544	0.429781	0.107084	0.16681	0.151382	0.296228	0.0964262	0.51079		-0.169112	0.0278212	-0.0648808	0.032128	-0.0420473	-0.00770914	-0.0106457	-0.0637988	-0.0313553	0.035716	0.027385	-0.185392	-0.198601	0.0294983	0.0593683	0.0227956	0.222989		-0.164733	-0.153089	-0.187104	-0.184553	-0.190635	-0.176863
	phenethyl alcohol (B)																1	0.378045	-0.0870937	0.297907	0.221098	-0.0941522	-0.11239	0.139978		0.0470704	0.19344	0.0893381	0.138694	-0.0339626	0.058641	0.0680766	0.125126	-0.289571	0.123859	0.0492244	-0.190469	-0.279523	0.0827109	0.0701803	0.160839	0.229491		0.21634	0.246131	0.296615	0.405208	0.398989	0.33071
	phenethyl alcohol (F)																	1	-0.023587	0.280541	0.18189	0.298793	0.201451	0.42728		-0.100368	-0.0107541	-0.0733371	0.0480821	-0.0334349	0.0821547	0.0336644	0.0151977	-0.00405447	0.191855	0.152214	-0.02752	-0.0548096	0.166167	0.0909149	0.175612	0.238743		-0.213244	-0.0975371	-0.186293	-0.0505302	-0.0714602	-0.180921
	methyl anthranilate (F)																		1	-0.0360035	-0.124018	0.0105897	-0.0108949	0.20839		0.0299086	-0.0040042	-0.0878198	0.0299662	-0.110469	0.198047	0.186548	0.236695	0.0647654	0.318666	0.130625	-0.00545135	-0.0499012	0.320204	0.0976851	0.391192	0.179988		-0.117658	-0.0363431	-0.118635	0.0181165	0.00578083	-0.0677967
	o-aminoacetophenone (F)																			1	0.0585513	-0.0068543	0.0123087	0.270416		0.101533	0.246632	0.0862218	0.252719	0.116596	0.517553	0.117342	0.347616	0.112662	0.520035	0.212963	0.143274	-0.0990892	0.42168	0.312028	0.36675	0.359687		-0.0490174	0.238965	0.0118036	-0.0111731	-0.0309826	0.00685256
	eugenol (B)																				1	0.183615	0.180546	0.0528723		0.0371028	0.249424	0.234234	0.0931591	0.118395	0.150061	0.064088	0.0786053	-0.0511017	0.141049	0.11918	-0.11168	-0.119423	0.1155	0.0711807	0.0830919	0.179688		0.124218	0.191154	0.220414	0.0400319	0.0386074	0.139512
	eugenol (F)																					1	-0.0554561	0.453793		-0.0646948	-0.0310687	-0.104939	-0.110688	-0.0152882	-0.0118973	-0.0127045	-0.127631	0.0878818	-0.0805897	-0.0250463	0.0060681	0.147423	-0.0984314	0.13786	-0.130909	0.0451023		-0.161869	-0.250381	-0.174864	-0.279947	-0.283436	-0.203314
	methyl vanillate (B)																						1	0.228811		-0.00796479	-0.0414799	0.0725458	0.0419924	0.0641678	0.0374766	-0.0625334	-0.031873	0.202339	-0.0104696	-0.0181696	0.129164	0.12539	0.0782574	-0.0176491	0.0270083	-0.0245837		-0.0330778	-0.106866	-0.0964955	-0.1051	-0.12113	-0.078805
	methyl vanillate (F)																							1		-0.091213	0.034464	-0.147121	-0.0588737	-0.0357931	0.0905025	-0.012534	-0.0583125	0.0752543	0.068074	0.0738905	-0.0989693	-0.0596916	0.0383552	0.138266	0.0336036	0.154418		-0.164694	-0.0904033	-0.144459	-0.0490105	-0.0649198	-0.0972499
Terpenoids	1,8-cineol (F)																									1	0.672397	0.177769	0.234157	0.198155	0.126349	0.360362	0.191757	0.00963528	0.194392	0.0169523	0.0379009	0.0569212	0.160587	0.157968	0.183649	0.11594		0.252874	0.0116655	0.114391	0.102228	0.0994774	0.0997486
	γ-terpinene (B)																										1	0.182647	0.465915	0.327549	0.516271	0.595685	0.482368	0.244194	0.497646	0.283047	0.138721	0.0855743	0.419243	0.467207	0.415743	0.476758		0.202421	0.239958	0.167653	0.0926748	0.0787896	0.164521
	cis-linalool oxide (B)																											1	0.496513	0.607815	0.162133	0.207927	0.327325	0.214225	0.199365	0.471312	0.0318468	0.0299637	0.194192	0.145602	0.24191	0.281638		0.523187	0.215824	0.473275	0.245543	0.247985	0.471219
	linalool (B)																												1	0.823363	0.576914	0.606601	0.693965	0.524757	0.615094	0.790249	0.232934	0.109889	0.522266	0.572236	0.58466	0.566933		0.210931	0.307012	0.236323	-0.0474586	-0.057802	0.15725
	linalool (F)																													1	0.343378	0.417937	0.473954	0.637162	0.362553	0.760895	0.256247	0.155015	0.306172	0.373426	0.340815	0.378168		0.282415	0.324944	0.242629	-0.00687858	-0.0149318	0.184374
	cis-citral (B)																														1	0.583087	0.745942	0.471346	0.916755	0.561604	0.455808	0.241761	0.767292	0.786974	0.734468	0.702196		-0.0202406	0.401452	0.0597146	-0.0661808	-0.0922901	0.0637769
	cis-citral (F)																															1	0.71787	0.432908	0.658623	0.59896	0.335594	0.452291	0.586966	0.77298	0.66244	0.672799		0.0952293	0.15422	0.0958211	-0.124922	-0.13636	0.0499003
	α-terpineol (B)																																1	0.572128	0.802801	0.653697	0.352588	0.221452	0.774221	0.728836	0.777687	0.655245		0.218552	0.413245	0.330711	-0.000638675	-0.0182177	0.266383
	α-terpineol (F)																																	1	0.441579	0.586516	0.47236	0.452291	0.41458	0.428263	0.385789	0.323598		0.00781248	0.162925	-0.0129491	-0.210501	-0.236874	-0.0548855
	trans-citral (B)																																		1	0.666648	0.399417	0.18123	0.877643	0.748046	0.906736	0.772333		-0.01041	0.421138	0.0763963	-0.0145547	-0.0410373	0.0823661
	trans-citral (F)																																			1	0.262318	0.211406	0.566453	0.560221	0.645823	0.629986		0.0776244	0.349955	0.144096	-0.00639756	-0.0231326	0.136352
	citronellol (B)																																				1	0.697327	0.526243	0.45914	0.438433	0.264733		0.0467275	0.188194	-0.030328	-0.119873	-0.1385	0.0205791
	citronellol (F)																																					1	0.169398	0.480026	0.161553	0.246634		-0.135132	-0.149424	-0.214394	-0.241569	-0.252713	-0.164129
	nerol (B)																																						1	0.640928	0.923361	0.696496		0.114223	0.366649	0.13829	-0.0129643	-0.0365139	0.143867
	nerol (F)																																							1	0.651157	0.742162		-0.0215096	0.214038	0.0400366	-0.192679	-0.208825	0.00695509
	geraniol (B)																																								1	0.749955		0.118423	0.405361	0.151001	0.0746464	0.0511926	0.187048
	geraniol (F)																																									1		0.00715164	0.286101	0.0174441	-0.0372984	-0.0554471	0.0668768
Norisoprenoids	TDN (B)																																											1	0.367335	0.840397	0.59844	0.608301	0.855248
	β-damascenone (B)																																												1	0.541914	0.529709	0.52051	0.580514
	TPB (B)																																													1	0.607919	0.622965	0.905025
	actinidol 1 (B)																																														1	0.998255	0.814426
	actinidol 2 (B)																																															1	0.822535
	β-ionone (B)																																																1
