# Supplementary material for: Genetic architecture of berry aroma compounds in a QTL (quantitative trait loci) mapping population of interspecific hybrid grapes (Vitis labruscana × Vitis vinifera)
Source: BMC Plant Biol. 2022 Sep 23;22:458. doi: 10.1186/s12870-022-03842-z (PMC9503205; doi:10.1186/s12870-022-03842-z)
Supplement: Supplementary file 6 — Additional file 6: Table S4. The correlation matrix showing the concentrations of 45 volatiles in 2015 among the hybrid population (Pop AC). [file 12870_2022_3842_MOESM6_ESM.xlsx]

## Sheet: 2015
Table S4. The correlation matrix showing the concentrations of 45 volatiles in 2015 among the hybrid population (Pop AC)
		Lipid derivatives										Shikimic acid derivatives														Terpenoids																		Norisoprenoids
		mesifurane (B)	mesifurane (F)	γ-decalactone (B)	1-octen-3-ol (B)	1-octanol (B)	1-nonanol (B)	1-nonanol (F)	cis-3-nonen-1-ol (B)	cis-3-nonen-1-ol (F)		methyl salicylate (B)	methyl salicylate (F)	ethyl salicylate (B)	phenethyl acetate (B)	phenethyl acetate (F)	phenethyl alcohol (B)	phenethyl alcohol (F)	methyl anthranilate (F)	o-aminoacetophenone (F)	eugenol (B)	eugenol (F)	methyl vanillate (B)	methyl vanillate (F)		1,8-cineol (F)	γ-terpinene (B)	cis-linalool oxide (B)	linalool (B)	linalool (F)	cis-citral (B)	cis-citral (F)	α-terpineol (B)	α-terpineol (F)	trans-citral (B)	trans-citral (F)	citronellol (B)	citronellol (F)	nerol (B)	nerol (F)	geraniol (B)	geraniol (F)		TDN (B)	β-damascenone (B)	TPB (B)	actinidol 1 (B)	actinidol 2 (B)	β-ionone (B)
Lipid derivatives	mesifurane (B)	1	0.628874	0.00242985	0.00303265	-0.0672833	0.0366598	-0.0192245	0.168971	-0.0559263		-0.0726018	-0.130367	-0.067603	0.00704687	-0.0311484	0.139166	-0.0218477	0.00454856	0.0610745	-0.0389477	-0.0587967	-0.107209	-0.0665508		-0.00279666	-0.0347738	-0.0403689	0.0402282	0.0924346	-1.99737e-05	-0.137869	0.0202191	0.0405514	-0.0573219	-0.0672741	0.00690406	0.19935	-0.0599127	0.0163584	-0.116028	-0.0633635		-0.0124914	0.0590367	0.105503	0.0952773	0.101335	0.0581485
	mesifurane (F)		1	-0.0980624	0.0298776	0.080992	0.1839	-0.0246149	0.145391	-0.0907322		-0.0243784	-0.117741	-0.0873683	0.170703	-0.0526768	0.215327	0.0314045	0.346483	0.104758	0.0981416	-0.0825328	-0.182036	0.0140554		0.062888	0.0571864	0.0637435	0.18328	0.183372	0.126028	-0.0814235	0.233625	0.182571	0.103099	-0.0290821	-0.0235612	0.185773	0.0645489	0.036196	0.0513697	-0.023277		0.0231208	0.0526569	0.209416	0.140469	0.148254	0.095629
	γ-decalactone (B)			1	0.124669	0.329661	0.102812	-0.133158	0.322781	0.260131		0.193477	0.0597162	0.362675	-0.210006	-0.0113925	-0.112584	-0.210047	0.0439891	0.235369	0.149008	-0.123765	0.276967	0.0596729		-0.0253568	0.0161368	-0.163871	-0.231389	-0.163429	-0.0906329	-0.160577	-0.127959	-0.0571362	-0.0911921	-0.175024	-0.0470452	-0.100697	-0.00725183	-0.0722551	-0.130167	-0.167314		-0.0609038	0.0255652	0.127948	0.00449141	0.0130595	0.0166444
	1-octen-3-ol (B)				1	0.0460919	0.00789886	-0.102675	0.135187	0.296026		-0.148014	-0.202772	-0.178362	0.108577	0.224979	0.230865	-0.0783538	0.0761054	0.29951	0.107438	-0.0838914	0.103282	-0.0837834		0.235753	0.16112	0.105599	0.0834832	-0.103497	0.0296978	0.00123952	0.07706	-0.0695091	0.155558	0.0222877	-0.122276	-0.157438	0.0408674	0.0536116	0.23757	0.0756658		-0.15043	-0.0716463	-0.00518522	-0.0964318	-0.0917789	-0.106307
	1-octanol (B)					1	0.580038	0.182335	0.244965	0.174285		0.355797	0.160362	0.450115	-0.118693	-0.12402	0.12734	-0.132614	0.34109	0.284548	0.103991	0.0205029	-0.0175128	0.069977		0.130577	0.199374	0.0335588	0.136066	-0.0244845	0.254105	0.141578	0.275288	0.147145	0.231304	0.139045	-0.0701219	0.0401357	0.336724	0.233257	0.203078	0.128945		-0.150219	0.0334057	0.0697885	0.104584	0.106365	0.152485
	1-nonanol (B)						1	0.225295	0.252075	0.236908		0.207767	0.0617559	0.237164	-0.0938937	-0.0258566	0.0938699	-0.103528	0.461036	0.334026	0.039039	-0.0433757	-0.0756774	0.0653048		0.117893	0.155547	-0.0251488	0.117084	0.0208506	0.312026	0.0858864	0.216237	0.174529	0.337267	0.070619	-0.0703186	0.0530453	0.359924	0.287932	0.263075	0.111661		-0.236675	-0.0443382	0.00617105	0.00441321	0.00635058	0.0209802
	1-nonanol (F)							1	-0.00700229	0.0820122		-0.0805897	0.254324	-0.0499021	-0.113837	0.227965	-0.0631824	0.518052	0.00701013	-0.0245863	-0.0474727	0.716736	-0.0640951	0.266801		-0.0460371	-0.0273913	-0.141933	-0.00837088	0.0494928	0.0859821	0.439462	0.029912	0.103886	-0.0761378	0.577524	-0.0719877	0.266148	0.00626924	0.349995	-0.0817203	0.511513		0.0597164	-0.0829181	0.128776	-0.0232212	-0.0233061	0.0103391
	cis-3-nonen-1-ol (B)								1	0.473639		-0.0781642	-0.0953182	-0.0142802	-0.161896	0.149722	0.0883565	0.00355011	0.0794075	0.0962533	0.153156	-0.00719098	0.123748	0.0953172		0.120173	0.114688	0.0101754	0.161172	0.166935	0.307249	0.0987637	0.159881	0.204147	0.224306	-0.0196988	0.363632	0.354854	0.26875	0.352441	0.0816521	0.0815708		-0.228271	-0.181494	-0.11932	-0.181615	-0.181781	-0.173925
	cis-3-nonen-1-ol (F)									1		-0.0909185	-0.0784645	-0.0421222	-0.103388	0.467612	0.0696925	0.00968783	0.059571	0.286435	0.0970521	0.151038	0.243256	0.065101		0.0184523	-0.084111	0.0260166	-0.00367354	-0.105124	0.0539586	0.0485983	-0.022929	-0.0323624	0.136493	0.010169	-0.0730725	-0.0543971	0.0908328	0.18132	0.0808213	0.0267331		-0.273733	-0.181336	-0.219338	-0.156163	-0.154003	-0.179282
Shikimic acid derivatives	methyl salicylate (B)											1	0.662117	0.911363	0.0214871	-0.157821	0.0937669	-0.106831	0.057168	0.16033	-0.0735325	-0.136744	-0.00327209	-0.00995779		0.00728974	0.0876028	-0.0492929	-0.00564679	-0.0999608	0.00491621	-0.0495118	-0.0100891	-0.1262	0.0382392	0.0256514	-0.0713998	-0.0981744	0.143743	-0.0641114	0.0864336	0.0355898		0.107518	0.139911	0.148366	0.200889	0.209121	0.26781
	methyl salicylate (F)												1	0.643899	0.0538232	-0.0457367	-0.156769	0.0902019	-0.0214781	-0.00245708	-0.180157	0.150391	-0.0510779	0.0807636		-0.0549055	-0.0105121	-0.0908243	-0.0380977	-0.050841	-0.0444568	0.0168478	-0.0962577	-0.054721	-0.0344515	0.177471	-0.0337403	0.0216269	0.0729031	0.0252907	-0.0356712	0.180704		0.148014	-0.0617315	0.1508	0.0560048	0.0581581	0.136257
	ethyl salicylate (B)													1	-0.108546	-0.124472	-0.00749302	-0.11704	0.0414208	0.188242	-0.120232	-0.104883	0.0752251	0.0255737		-0.0563529	0.0141388	-0.0618021	-0.0506651	-0.0862822	-0.0398572	-0.0816117	-0.0587711	-0.0775161	-0.0419087	-0.0111112	-0.0422964	-0.0557084	0.126077	-0.0585305	-0.0233226	-0.0114641		0.119757	0.0628444	0.140494	0.132096	0.137677	0.210742
	phenethyl acetate (B)														1	0.0722943	0.51385	0.166136	-0.0893182	0.00486606	0.14036	-0.0158695	-0.281657	-0.0554392		0.256206	0.377667	0.0661738	0.052155	-0.0860228	-0.0188275	0.122526	0.0679461	-0.268116	0.224828	0.101263	-0.113414	-0.106369	0.0738687	0.0350203	0.292865	0.127676		-0.14103	0.103307	0.204496	0.0952409	0.104802	0.0730964
	phenethyl acetate (F)															1	0.274222	0.450906	0.0985938	0.0253012	0.165581	0.303919	0.222406	0.263776		0.0281235	-0.123142	-0.0665062	-0.0694224	-0.0957632	-0.0671252	0.122784	-0.184053	-0.17001	0.0266905	0.177913	-0.124071	-0.0836615	-0.056848	0.0660446	0.0532043	0.179982		-0.0617719	-0.1529	0.0170921	0.0111882	0.0199434	-0.0692239
	phenethyl alcohol (B)																1	0.301871	-0.014149	0.147832	0.240508	-0.0260533	-0.136037	0.018678		0.110694	0.292232	0.196958	0.282228	0.0297571	0.195986	0.250651	0.237747	-0.225313	0.349386	0.251646	-0.176583	-0.0586953	0.201815	0.262014	0.389346	0.319637		-0.0470548	0.340028	0.268232	0.276302	0.296501	0.230699
	phenethyl alcohol (F)																	1	-0.00678301	-0.141705	-0.00182323	0.576198	-0.0100364	0.372631		-0.178237	-0.0145981	-0.105383	0.051096	0.0686037	0.0558111	0.389484	-0.0454064	-0.0687117	0.0696537	0.477154	0.0854494	0.163923	0.0378769	0.293351	0.0814925	0.495959		0.0276749	-0.0361361	0.125084	-0.0492908	-0.0472449	-0.0331047
	methyl anthranilate (F)																		1	0.206428	0.197456	-0.0316053	0.0371098	0.0432994		0.153508	0.168843	-0.0440012	0.0451519	-0.0315426	0.265235	-0.003695	0.148371	0.24673	0.287755	-0.006283	-0.0775345	-0.0691385	0.256194	0.0671999	0.28804	0.0256362		-0.187708	-0.0891108	0.00887103	-0.0046434	-0.0028355	-0.0123385
	o-aminoacetophenone (F)																			1	0.0681171	-0.106443	0.0525521	-0.0359931		0.178452	0.0981715	0.112923	0.116047	0.049969	0.2079	-0.039114	0.171612	0.182046	0.252266	0.00728535	-0.0556865	-0.0820593	0.265915	0.121208	0.261136	0.0759725		-0.154243	0.017849	-0.0762508	0.0194491	0.0223708	0.0302659
	eugenol (B)																				1	0.175836	0.33688	0.0796549		0.308523	0.402072	0.239983	0.177419	0.143608	0.329623	0.148032	0.243997	0.0719678	0.352568	0.183105	-0.126894	-0.0273324	0.268742	0.209248	0.322543	0.207118		-0.164746	0.212334	0.181208	0.115794	0.127289	0.101934
	eugenol (F)																					1	0.0894068	0.213258		-0.100878	-0.073549	-0.084308	-0.0220722	-0.0354693	-0.00711644	0.406555	-0.0694827	-0.0219089	-0.066915	0.497814	-0.075822	0.218999	-0.0591053	0.288036	-0.0618385	0.441756		-0.0296377	-0.181331	0.00269515	-0.0874234	-0.0895706	-0.0449597
	methyl vanillate (B)																						1	0.414574		0.0184964	-0.0111305	0.0852025	-0.0249276	0.030928	0.0407638	-0.167408	-0.0681347	0.0863644	-0.0445339	-0.146328	0.0199257	-0.10593	0.000422467	-0.106992	-0.0997228	-0.172038		-0.109426	-0.0572803	-0.0617618	-0.0952011	-0.095866	-0.055451
	methyl vanillate (F)																							1		-0.00112133	-0.021261	0.0194145	0.00438612	0.00120632	0.0122984	0.0454061	-0.0844929	0.00812067	-0.0107146	0.108101	-0.0906364	-0.0271807	0.000667945	0.0530664	-0.0134266	0.103739		-0.141125	-0.282803	-0.0391269	-0.171971	-0.171647	-0.143056
Terpenoids	1,8-cineol (F)																									1	0.699252	0.2656	0.14834	0.0475875	0.181406	0.000662452	0.319413	0.0822105	0.233304	0.0126676	-0.0549417	-0.0577019	0.187039	0.061941	0.291663	0.0188514		0.0556315	0.172334	0.198711	0.255032	0.250537	0.275126
	γ-terpinene (B)																										1	0.19469	0.290511	0.106164	0.457559	0.224092	0.51334	0.113306	0.510161	0.203862	0.0637658	0.0588832	0.489659	0.326988	0.53387	0.232673		-0.0734035	0.337098	0.194866	0.189886	0.182495	0.259533
	cis-linalool oxide (B)																											1	0.794691	0.597627	0.368094	0.120672	0.600773	0.332595	0.390879	0.152881	-0.0223661	0.00469453	0.354423	0.157248	0.418549	0.149157		0.0797087	0.300959	0.144434	0.114083	0.117299	0.184368
	linalool (B)																												1	0.766912	0.618966	0.365424	0.804619	0.551515	0.662972	0.423656	0.190059	0.312452	0.633252	0.513243	0.649962	0.429377		-0.0329145	0.292355	0.0880607	0.0162294	0.017412	0.109915
	linalool (F)																													1	0.524486	0.167987	0.635034	0.76934	0.444906	0.213995	0.303458	0.3993	0.516834	0.340115	0.367478	0.213456		0.145345	0.21423	0.227221	-0.00646735	-0.00595549	0.0602344
	cis-citral (B)																														1	0.464943	0.758481	0.562032	0.802398	0.429528	0.302195	0.400846	0.874641	0.727896	0.674708	0.457042		-0.247181	0.163662	-0.096656	-0.0388109	-0.04777	0.0454657
	cis-citral (F)																															1	0.410124	0.158638	0.450494	0.809988	0.168708	0.37429	0.443179	0.749708	0.440754	0.78881		-0.140823	0.172436	0.052675	0.02934	0.0288729	0.0781122
	α-terpineol (B)																																1	0.636586	0.711669	0.413958	0.247482	0.442028	0.752509	0.61249	0.675349	0.411086		-0.0173936	0.382894	0.124936	0.197332	0.188301	0.297745
	α-terpineol (F)																																	1	0.441056	0.127791	0.413336	0.533359	0.54535	0.397684	0.314165	0.127853		-0.0224465	-0.0246892	0.0271543	-0.188212	-0.193243	-0.118905
	trans-citral (B)																																		1	0.429397	0.239521	0.246416	0.919161	0.72587	0.924129	0.526868		-0.314173	0.257679	0.0228221	0.00486629	0.00188693	0.0935931
	trans-citral (F)																																			1	0.0458895	0.327554	0.426538	0.715252	0.493751	0.936155		-0.0250076	0.171758	0.122441	0.0731725	0.0746018	0.134819
	citronellol (B)																																				1	0.672417	0.389127	0.327403	0.115557	0.0898037		-0.109206	-0.124526	-0.145388	-0.225605	-0.235072	-0.156887
	citronellol (F)																																					1	0.376746	0.599787	0.127065	0.324621		-0.0417129	-0.0799338	-0.0188458	-0.113041	-0.12015	-0.0508266
	nerol (B)																																						1	0.754946	0.812447	0.482686		-0.255075	0.202968	-0.010442	-0.00805668	-0.0174855	0.113054
	nerol (F)																																							1	0.594534	0.746427		-0.268826	0.101796	-0.0336586	-0.0867388	-0.0930141	0.00190327
	geraniol (B)																																								1	0.577939		-0.232567	0.306219	0.0700243	0.0912135	0.0890239	0.181672
	geraniol (F)																																									1		-0.045944	0.209463	0.127952	0.0962261	0.0985893	0.157821
Norisoprenoids	TDN (B)																																											1	0.341554	0.461901	0.496597	0.503124	0.485977
	β-damascenone (B)																																												1	0.474157	0.730489	0.731867	0.753166
	TPB (B)																																													1	0.447621	0.476894	0.451676
	actinidol 1 (B)																																														1	0.998519	0.964845
	actinidol 2 (B)																																															1	0.957321
	β-ionone (B)																																																1
